# Supplementary material for: Identification of Potential Bisphenol A (BPA) Exposure Biomarkers in Ovarian Cancer
Source: J Clin Med. 2021 May 5;10(9):1979. doi: 10.3390/jcm10091979 (PMC8125610; doi:10.3390/jcm10091979)
Supplement: Supplementary file 1 [file jcm-10-01979-s001.zip]

Archive with 1 entries (1 files):
- jcm-1181876-supplementary.pdf
